# Supplementary material for: Information Technology-Based Intervention on the Socio-Emotional Competence of Individuals with Autism Spectrum Disorders: A Systematic Review and Meta-Analysis
Source: J Intell. 2025 Aug 4;13(8):98. doi: 10.3390/jintelligence13080098 (PMC12387758; doi:10.3390/jintelligence13080098)
Supplement: Supplementary file 1 [file jintelligence-13-00098-s001.zip]

Archive with 1 entries (1 files):
- jintelligence-3734696-supplementary.pdf
